# Supplementary material for: Finger pressing task data collected with and without post-trial performance feedback
Source: Data Brief. 2020 Jan 11;29:105127. doi: 10.1016/j.dib.2020.105127 (PMC6997508; doi:10.1016/j.dib.2020.105127)
Supplement: Multimedia component 1 [file mmc1.xml]

<?xml version="1.0" encoding="utf-8" standalone="no"?>
<data>
  <datasets>
    <author>skm@iitm.ac.in</author>
    <type>1</type>
    <dataset>
      <name>Finger pressing task data collected for with and without post-trial performance feedback </name>
      <caption />
      <description>Data contains finger tip force data in conditions with post-trial performance feedback and without post-trial performance feedback during visual occlusion. </description>
      <filetype>
        <name />
      </filetype>
      <filesize />
      <source>0</source>
      <sourcename>Original Data</sourcename>
      <access>
        <type>1</type>
        <name>Data available in data repository</name>
        <reponame>Mendeley Data</reponame>
        <PersistentId>http://dx.doi.org/10.17632/7d8rm729z4.2</PersistentId>
        <deeplinkurl>http://dx.doi.org/10.17632/7d8rm729z4.2</deeplinkurl>
      </access>
    </dataset>
  </datasets>
</data>
